# Supplementary material for: The Toxicity of Eichhornia crassipes Fractionated Extracts against Aphis craccivora and Its Safety in Albino Rats
Source: Toxins (Basel). 2022 May 4;14(5):327. doi: 10.3390/toxins14050327 (PMC9144080; doi:10.3390/toxins14050327)
Supplement: Supplementary file 1 [file toxins-14-00327-s001.zip]

Archive with 1 entries (1 files):
- toxins-1657287-supplementary.pdf
